# Supplementary material for: Boiogito Ameliorates Inflammation-Associated Adipocyte Dysfunction and Restores Adipogenesis in Association with Suppression of NF-κB Signaling
Source: Curr Issues Mol Biol. 2026 Jul 8;48(7):693. doi: 10.3390/cimb48070693 (PMC13406834; doi:10.3390/cimb48070693)
Supplement: Supplementary file 1 [file cimb-48-00693-s001.zip]

Archive with 1 entries (1 files):
- cimb-4394620-supplementary.pdf
